# Supplementary material for: Engineered Expression of Hepatocyte Growth Factor Activator Inhibitor-1 (HAI-1) Reduces the Growth of Bladder Cancer Cells
Source: Biomedicines. 2025 Apr 3;13(4):871. doi: 10.3390/biomedicines13040871 (PMC12024841; doi:10.3390/biomedicines13040871)
Supplement: Supplementary file 1 [file biomedicines-13-00871-s001.zip]

Archive with 1 entries (1 files):
- biomedicines-3525308-supplementary.pdf
